# Supplementary material for: Comprehensive exploration of the translocation, stability and substrate recognition requirements in VIM-2 lactamase
Source: eLife. 2020 Jun 8;9:e56707. doi: 10.7554/eLife.56707 (PMC7308095; doi:10.7554/eLife.56707)
Supplement: Supplementary file 1. [file elife-56707-supp1.gb]

LOCUS       pIDR2_wtVIM2        2618 bp    DNA     circular UNA 28-JAN-2020
DEFINITION  VIM2 plasmid with chloremphenicol resistance.
ACCESSION   urn.local...h-bhvoot7
VERSION     urn.local...h-bhvoot7
KEYWORDS    .
SOURCE      
  ORGANISM  
            .
FEATURES             Location/Qualifiers
     CDS             complement(784..1443)
                     /label="Chloremphenicol Acetyl Transferase"
     promoter        complement(1532..1581)
                     /label="NEOKAN promoter"
     promoter        1649..1677
                     /label="ampR promoter"
     misc_feature    1649..1654
                     /label="putative -35 motif"
     misc_feature    1672..1677
                     /label="putative -10 motif"
     misc_feature    1682
                     /label="putative +1 site"
     misc_feature    1710..1715
                     /label="shine-dalgarno"
     CDS             1719..2522
                     /label="VIM 2 ORF"
     misc_feature    1719..1799
                     /label="signal peptide"
ORIGIN      
        1 ttaaggagca aaaggccagc aaaaggccag gaaccgtaaa aaggccgcgt tgctggcgtt
       61 tttccatagg ctccgccccc ctgacgagca tcacaaaaat cgacgctcaa gtcagaggtg
      121 gcgaaacccg acaggactat aaagatacca ggcgtttccc cctggaagct ccctcgtgcg
      181 ctctcctgtt ccgaccctgc cgcttaccgg atacctgtcc gcctttctcc cttcgggaag
      241 cgtggcgctt tctcatagct cacgctgtag gtatctcagt tcggtgtagg tcgttcgctc
      301 caagctgggc tgtgtgcacg aaccccccgt tcagcccgac cgctgcgcct tatccggtaa
      361 ctatcgtctt gannccaacc cggtaagaca cgacttatcg ccactggcag cagccactgg
      421 taacaggatt agcagagcga ggtatgtagg cggtgctaca gagttcttga agtggtggcc
      481 taactacggc tacactagaa ggacagtatt tggtatctgc gctctgctnn agccagttac
      541 cttcggaaaa agagttggta gctcttgatc cggcaaacaa accaccgctg gtagcggtgg
      601 tttttttgtt tgcaagcagc agattacgcg cagaaaaaaa ggatctcaag aagatccttt
      661 gatcttttct acggggtctg acgctcagtg gaacgaaaac tcacgttaag ggattttggt
      721 catgagacta gttcggccta ttggttaaaa aatgagctga tttaacaaaa attttaacaa
      781 aattcacgcc ccgccctgcc actcatcgca gtactgttgt aattcattaa gcattctgcc
      841 gacatggaag ccatcacaaa cggcatgatg aacctgaatc gccagcggca tcagcacctt
      901 gtcgccttgc gtataatatt tgcccatagt gaaaacgggg gcgaagaagt tgtccatatt
      961 ggccacgttt aaatcaaaac tggtgaaact cacccaggga ttggctgaga cgaaaaacat
     1021 attctcaata aaccctttag ggaaataggc caggttttca ccgtaacacg ccacatcttg
     1081 cgaatatatg tgtagaaact gccggaaatc gtcgtggtat tcactccaga gcgatgaaaa
     1141 cgtttcagtt tgctcatgga aaacggtgta acaagggtga acactatccc atatcaccag
     1201 ctcaccgtct ttcattgcca tacgtaattc cggatgagca ttcatcaggc gggcaagaat
     1261 gtgaataaag gccggataaa acttgtgctt atttttcttt acggtcttta aaaaggccgt
     1321 aatatccagc tgaacggtct ggttataggt acattgagca actgactgaa atgcctcaaa
     1381 atgttcttta cgatgccatt gggatatatc aacggtggta tatccagtga tttttttctc
     1441 catgcgaaac gatcctcatc ctgtctcttg atcagagctt gatcccctgc gccatcagat
     1501 ccttggcggc gagaaagcca tccagtttac tttgcagggc ttcccaacct taccagaggg
     1561 cgccccagct ggcaattccg gtgacgtcag gtggcacttt tcggggaaat gtgcgcggaa
     1621 cccctatttg tttatttttc taaatacatt caaatatgta tccgctcatg agacaataac
     1681 cctgataaat gcttcaataa tattgaaaaa ggaagcccat gggattcaaa cttttgagta
     1741 agttattggt ctatttgacc gcgtctatca tggctattgc gagcccgctc gctttttccg
     1801 tagattctag cggagaatat ccgacagtca gcgaaattcc ggtcggggag gtccggcttt
     1861 accagattgc cgatggtgtt tggtcgcata tcgcaacgca gtcgtttgat ggcgcagtct
     1921 acccgtccaa tggtctcatt gtccgtgatg gtgatgagtt gcttttgatt gatacagcgt
     1981 ggggtgcgaa aaacacagcg gcacttctcg cggagattga gaagcaaatt ggacttcctg
     2041 taacgcgtgc agtctccacg cactttcatg acgaccgcgt cggcggcgtt gatgtccttc
     2101 gggcggctgg ggtggcaacg tacgcatcac cgtcgacacg ccggctagcc gaggtagagg
     2161 ggaacgagat tcccacgcac tctcttgaag gactttcatc gagcggggac gcagtgcgct
     2221 tcggtccagt agaactcttc tatcctggtg ctgcgcattc gaccgacaac ttaattgtgt
     2281 acgtcccgtc tgcgagtgtg ctctatggtg gttgtgcgat ttatgagttg tcacgcacgt
     2341 ctgcggggaa cgtggccgat gccgatctgg ctgaatggcc cacctccatt gagcggattc
     2401 aacaacacta cccggaagca cagttcgtca ttccggggca cggcctgccg ggcggtcttg
     2461 acttgctcaa gcacacaacg aatgttgtaa aagcgcacac aaatcgctca gtcgttgagt
     2521 aactcgagaa gcttgtcacc aagtttactc atatatactt tagattgatt taaaacttca
     2581 tttttaattt aaaaggatct aggtgaagat cctttttc
//
